# Supplementary material for: Mid-Term Outcomes, Biological Responses and Complications of Dental Implants in Maxillomandibular Reconstruction with Free Bone Flaps: A Systematic Review and Meta-Analysis
Source: Diagnostics (Basel). 2026 Feb 1;16(3):435. doi: 10.3390/diagnostics16030435 (PMC12896764; doi:10.3390/diagnostics16030435)
Supplement: Supplementary file 1 [file diagnostics-16-00435-s001.zip]

Archive with 9 entries (9 files):
- Figure S1.tiff
- Figure S2.tiff
- Figure S3.tiff
- Figure S4.tiff
- Figure S5.tiff
- Figure S6.tiff
- PRISMA_2020_checklist.pdf
- Search strategy.pdf
- Supplementary Table.pdf
